# Supplementary material for: Exploring the Cardioprotective Spectrum–Effect Relationship of Apocynum venetum L. Using a Zebrafish Model
Source: Pharmaceuticals (Basel). 2026 May 31;19(6):879. doi: 10.3390/ph19060879 (PMC13305498; doi:10.3390/ph19060879)
Supplement: Supplementary file 1 [file pharmaceuticals-19-00879-s001.zip]

Archive with 1 entries (1 files):
- pharmaceuticals-4331155-supplementary.pdf
